# Supplementary material for: Surveying the Role of Analytics in Evaluating Digital Mental Health Interventions for Transition-Aged Youth: Scoping Review
Source: JMIR Ment Health. 2020 Jun 25;7(6):e15942. doi: 10.2196/15942 (PMC7381002; doi:10.2196/15942)
Supplement: Multimedia Appendix 2 [file mental_v7i6e15942_app2.xlsx]

## Sheet: Full Dataset
Authors	Title	Year	Country	Journal	App name	Target Condition	Study objective	Study methods	Age Range	Study duration (days)	Sample size	WHO Classification	Number of Metrics	No. of Modules	No. of Logins	No. of Page Views	No. of Features Used	No. of Sessions	Time spent	No. of Clicks	Rate of Return	No of Posts	Other	Analysis Type
Bewick, Trusler, Mulhern, Barkham & Hill	The feasibility and effectiveness of a web-based personalised feedback and social norms alcohol intervention in UK university students: A randomised control trial	2008	UK	Addictive Behaviors	-	Alcohol	Evaluate feasibility and effectiveness	RCT	Mean: 21.29; SD: 3.68	12 weeks	506	Targeted Client Communication	1					x						ANOVA
Van Voorhees, Fogel, Reinecke, Gladstone, & Stuart et al.	Randomized Clinical Trial of an Internet-Based Depression Prevention Program for Adolescents (Project CATCH-IT) in Primary Care: 12-Week Outcomes	2009	USA	Journal of Development and Behavioral Pediatrics	CATCH-IT	Depression	Evalaute two approaches for engaging in intervention	RCT	14 to 21 years old	12 weeks	84	Targeted Client Communications	3				mean percentage of exercises completed, mean number of safety and motivation calls		x				number of characters typed	Descriptives
Christensen, Griffiths, Mackinnon, Kalia, & Batterham et al.	Protocol for a randomized controlled trial investigating the effectivness of an online eHealth application for the prevention of Generalized Anxiety Disorder	2010	Australia	BioMed Central Psychiatry	E-couch	Generalized Anxiety Disorder	evaluates effectiveness using community-based sample	RCT	18-30 years old	10 weeks	N/A	Targeted Client Communication	1				Survey Return Rate, website usage							Unknown
Shandley, Austin, Klein, & Kyrios	An evaluation of 'Reach Out Central': an online gaming program for supporting the mental health of young people	2010	Australia	Oxford University Press	Reach Out Central (ROC)	Mental health	Evaluate effectiveness of intervention on various outcomes	Single group quasi-experimental repeated measures	16-25 years old (evaluation encompassed 18-25 years old)	4 weeks	266	Targeted Client Communication	2					x	length of sessions					Descriptives
Paschall, Antin, Ringwalt, & Saltz	Evaluation of an Internet-Based Alcohol Misuse Prevention Course for College Freshmen Findings of a Randomized Multi-Campus Trial	2011	USA	American Journal of Preventive Medicine	AlcoholEdu	Alcohol	Evaluate effectiveness of intervention	RCT	Mean age: 18.7 years old	N/A	5074 (30 colleges)	Untargeted Client Communications	1	Course Completion Rate										Post-hoc analysis conducted to examine potential dosage effects
Jacobi, Volker, Trockel, & Taylor	Effects of an Internet-based intervention for subthreshold eating disorders: A randomized controlled trial	2012	Germany	Behaviour Research and Therapy	Student Bodies	Eating Disorders	Evaluate effects of internet based prevention program	RCT	18 to 35 years old	8 weeks/6 months	126	Targeted Client Communications and Peer to Peer Communications	3			x						posting to personal, body image journals and discussion groups	Compliance rate	descriptives
Stice, Rohde, Durant, & Shaw	A Preliminary Trial of a Prototype Internet Dissonance-Based Eating Disorder Prevention Program for Young Women with Body Image Concerns	2012	USA	Journal of Consulting and Clinical Psychology	eBody Project	Eating Disorder	Evaluation of effectiveness	RCT	M age = 21.6, SD = 6.6	6 weeks	107	Targeted Client Communications	2	x					x					descriptives
Alvarez-Jimenez, Bendall, Lederman, Wadley, & Chinnery et al.	On the HORYZON: Moderated online social therapy for long-term recovery in first episode psychosis	2013	Australia	Schiozphrenia Research	HORYZON	Schizophrenia (Psychosis)	its feasibility, acceptability, safety and potential clinical utility	single group pilot study	15-25 years old ; 20.3 years (SD=2.7)	1 month	20	Client to Client Communication and Target Client Communication	7	x	x	x			x		x (percentage of using 3 out of the 4 weeks)	x	analysis of usage pattern	Descriptives
Bailey, Pavlou, Copas, McCarthy, & Carswell et al.	The Sexunzipped Trial: Optimizing the Design of Online Randomized Controlled Trials	2013	UK	Journal of Medical Internet Research	Sexunzipped	Sexual health problems	Examine feasibility of online study design	RCT	16 to 20 years old	13 weeks	1994	On Demand Information Services to Clients	1			x								Descriptives
Saulsberry, Marko-Holguin, Blomeke, Hinkle, & Fogel et al.	Randomized Clinical Trial of a Primary Care Internet-based Intervention to Prevent Adolescent Depression: One-year Outcomes	2013	USA	J Can Acad Child Adolesc Psychiatry	CATCH-IT	Depression	Compare two forms of phyisican engagement strategy for internet intervention	RCT	14 to 21 years old Mean = 17.26 / SD=1.85 years	12 months	84	Targeted Client Communication	5	number of modules visted			number of excersies completed	x	x				percentage visiting site	descriptives
Gladstone, Marko-Holguin, Henry, Fogel & Diehl et al.	Understanding Adolescent Response to a Technology-Based Depression Prevention Program	2014	USA	Journal of Clinical Child & Adolescent Psychology	CATCH-IT	Depression	examine variables associated with changes in depressive symptoms	RCT	14-21 years old	6-8 weeks	83	Targeted Client Communcation	4	x				x	x			x (homework and active engagement)		Regression
Levin, Pistorello, Seeley & Hayes	Fesability of Prototype Web-Based Acceptance and Committed Therapy Prevention Program for College Students	2014	USA	Journal of American College Health	ACT-CL	Mental Health	examine feasibility of prototype intervention	wait-list, parallel arm RCT	18-20 years old	3 weeks	76	Target Client Communication	5	x	x	x	engaging in suggested excersises		x					Descriptives
Deady, Teeson, Kay-Lambkin & Mills	Evaluating a Brief, Internet-Based Intervention for Co-Occurring Depression and Problematic Alcohol Use in Young People: Protocol for a Randomized Controlled Trial	2014	Australia	Journal of Medical Internet Research Research Protocols	DEAL	Depression and Alcohol	evaluate effectiveness in treating co-occurring depression and problematic alcohol use	RCT	18-25 years old	4 weeks	~200 (protocol)	Target Client Communication	2	x									web visit data - unspecified	Descriptives and Completer (per protocol) Analysis
Richards, Timulak, Doherty, Sharry, & McLoughlin et al.	Low-intensity internet-delivered treatment for generalized anxiety symptoms in routine care: protocol for a randomized controlled trial	2014	Ireland	BioMed Central	SilverCloud	Generalized Anxiety Disorder	Evaluate effectivenss of treatment for students	RCT	18+ years old	6 weeks	100 (protocol)	Targeted Client Communication and Peer to Peer Communication and Personal Health Tracking	4			x	saving a journal entry, updating a activity, supporter reviews	x	x					Descriptives
Lillevoll, Vangberg, Griffiths, Waterloo, Eisemann	Uptake and adherence of a self-directed internet-based mental health intervention with tailored e-mail reminders in senior high schools in Norway	2014	Norway	BioMed Central	MoodGYM	Depression	Evaluate feasibility and efficacy of intervention	three-arm, RCT	15 to 20 years old	6 weeks	1337	Targeted Client Communication	2	x	signed on									Descriptives and Correlations
Kass, Trockel, Safer, Sinton, & Cunning et al.	Internet-based preventive intervention for reducing eating disorder risk: A randomized controlled trial comparing guided with unguided self-help	2014	USA	Behaviour Research and Therapy	Student Bodies	Eating Disorders	Evaluate whether guided discussion improes program efficacy	four-arm RCT	18 to 25 years old	8 weeks	151	Peer to Peer Client Communication	3		x	x			x					Descriptives and Correlations
Witkiewitz, Desai, Bowen, Leigh, & Kirouac et al.	Development and Evaluation of a Mobile Intervention for Heavy Drinking and Smoking Among College Students	2014	USA	American Psychological Association	BASICS-Mobile	Alcohol	evaluate a mobile feedback intervention	two-arm RCT	Mage ⫽ 20.5 years, SD ⫽ 1.7	2 weeks	94	Targeted Client Communication	1	x										Regression with outcomes
Nahum, Fisher, Loewy, Poelke, & Ventura et al.	A novel, online social cognitive training program for young adults with schizophrenia: A pilot study	2014	USA	Schiozphrenia Research: Cognition	SocialVille	Schizophrenia	Evaluate efficacy of the intervention	RCT	18 to 31 years old	12 weeks	34	Targeted Client Communications	1	x										Descriptives
Saekow, Jones, Gibbs, Jacobi, & Fitzsimmons-Craft et al.	StudentBodies-eating disorders: a randomized controlled trial of a coached online intervetnion for subclinical eating disorder	2015	USA	Internet Interventions	StudentBodies	Eating Disorders	examine feasibility, acceptability, and short-term efficacy	RCT	18-25 years old	10 weeks	65	Targeted Client Communication	2			x	eating beahvior checklists, journal entries, self monitoring logs completed							Descriptives
Morris, Schueller & Picard	Efficacy of a Web-Based, Crowdsourced Peer to Peer Cognitive Reappraisal Platform for Depression: Randomized Controlled Trial	2015	USA	Journal of Medical Internet Research	Panoply	Depression	evaluate a web-based, peer-to-peer cognitive reappraisal platform	parallel-arm RCT	18-35 years old	3 weeks	265	Client to Client Communication and Target Client Communication	5		x		word count, number of writings completed	x	x				analysis of usage patterns	Descriptives via Google Analytics
Moir, Fernando, Kumar, Henning, & Moyes et al.	Computer Assisted Learning form the Mind (CALM): the mental health medical students and their use of self-help websites	2015	New Zealand	New Zealand Medical Journal	CALM	Stress management	Develop a self-help website and assess characteristics of users	prospective cohort design	2nd and 3rd year Medical School Students (Sample Mean: 21.1; SD: 3.2)	5 weeks	321	On Demand Information Services to Clients	1		x									Descriptives
Perry, Calear, Mackinnon, Batterham, & Licinio et al.	Trial for the Prevention of Depression (TriPoD) in final-year secondary students: study protocol for a cluster randomised controlled trial	2015	Australia	BioMed Central Trials	SPARX-R	Depression	examine impact of intervention on prevention of depressive symptoms	RCT	16-18 years old	5-7 weeks	1600 (across 30 schools)	Target Client Communication	3	x				the total number of visits	average length of each visit					Regression
Rickhi, Kania-Richmond, Moritz, Cohen, & Paccagnan et al.	Evaluation of a spirituality infomred e-mental health tool as an intervention for major depressive disorder in adolescents and young adults - a randomized controlled pilot trial	2015	Canada	BioMed Central Complementary and Alternative Medicine	LEAP	Depression	evaluate effectiveness of intervention on depression severeity	parallel group, randomized, waitlsit controlled, assessor-blinded RCT	13-24 years old (2 cohorts)	8 weeks	62 (31 ages 19-24 years old)	Target Client Communication	2	x	x									Descriptives
Rice, Gleeson, Davey, Hetrick, & Parker et al.	Moderated Online Social Therapy for Depression replase, prevention in young people: pilot study of a 'next genreation' online intervention	2016	Australia	Early Intervention in Psychaitry	Rebound	Depression	evaluate acceptability, feasibility, usability and safety	Uncontrolled single-group design	15-24 years old	12 weeks	42 participants (3 lost to follow-up)	Targeted Client Communication and Client to Client Communication	4		x		posts, comments, likes and contributions to Talk it Out				x (Utilizing the system monthly over the 12-week intervention phase)	x		Descriptives
Richards, Marko-Holguin, Fogel, Anker & Ronaye et al.	RANDOMIZED CLINICAL TRIAL OF AN INTERNET-BASED INTERVENTION TO PREVENT ADOLESCENT DEPRESSION IN A PRIMARY CARE SETTING (CATCH-IT): 2.5-YEAR OUTCOMES	2016	USA	Journal of Evidence-Based Psychotherapy	CATCH-IT	Depression	Evaluate effectiveness of two approaches for delivering an internet intervention	RCT	14 to 21 years old	2.5 years	44	Targeted Client Communication	5	x	x			x	x				characters typed into exercise	Comparison between groups
Schlosser, Campellone, Kim, Truong, & Vergani et al.	Feasibility of PRIME: A Cognitive Neuroscience-Informed Mobile App Intervention to Enhance Motivated Behavior and Improve Quality of Life in Recent Onset Schizophrenia	2016	USA	Journal of Medical Internet Research Research Protocols	PRIME	Schizophrenia	Evaluate feasibility and acceptability of intervention	RCT	16 to 30 years old	12 weeks	10	Targeted Client Communication & Client to Client Communications	3		x		challenges completed, challenge completion percentage, coach and peer interactions						active use, passive use, degree of social reciprocity	Descriptives
Deady, Mills, Teesson, & Kay-Lambkin	An Online Intervention for Co-Occurring Depression and Problematic Alcohol Use in Young People: Primary Outcomes From a Randomized Controlled Trial	2016	Australia	Journal of Medical Internet Research	DEAL	Depression and Alcohol	Evalute the feasibiltiy and efficacy of the intervention	RCT	18 to 25 years old	4 weeks	104	Targeted Client Communication	1	x										Descriptives
Bidargaddi, Musiat, Winsall, Vogl, & Blake et al.	Efficacy of a Web-Based Guide Recommendation Service for a Curated List of Readily Avalaible Mental Health and Wellbeing Mobile Apps for Young People: Randomized Controlled Trial	2017	Australia	Journal of Medical Internet Research	The Toolbox	Wellbeing	Assess efficacy	wait-list, parallel arm RCT	16-25 years old	4 weeks	476	On Demand Information Services to Clients	1		x									Linear Regression Model
Lattie, Duffecy, Mohr & Kashima	Development and Evaluation fo an Online Mental Health Program for Medical Students	2017	USA	Acad Psychiatry	ThinkFeelDo	Mental health	assess acceptability and usability and impact on stress, QOL and others	Prospective cohort study	Sample mean = 25.4 years	6 weeks	16	Target Client Communication	4	x	x		Thought Tool, Activity Tracker, Mood Rating Tool, Goal Setting Tool		duration of overall site use					Descriptives
Tighe, Shand, Ridani, Mackinnon, & De La Mata et. Al	Ibobbly mobile health intervention for suicide preention in Australian Indigenous youth: a pilot randomised controlled trial	2017	Australia	BMJ Open	ibobbly	Depression	Evaluate effectiveness of app on suicide prevention	RCT	18-35 years old	6 weeks	61	Targeted Client Communication	1	x										Descriptives
Kruger, Kim, Iyer, Marko-Holguin, & Fogel et al.	Evaluation of protective and vulnerability factors for depression to prevent depression in at-risk adolescents	2017	USA	International Journal of Mental Health Promotion	CATCH-IT	Depression	to examine protective and vulnerable factors at 2.5 years following use of intervention	RCT	14-21 years old	2.5 years	43	Targeted Client Communcations	3	x					x				number of characters typed	Descriptives and comparison between groups (ANOVA)
Podina, Fodor, Cosmoiu, & Boian	An evidence-based gamified mHealth intervention for overweight young adults with maladaptive eating habits: study protocol for a randomized controlled trial	2017	Romania	BioMed Central	SIGMA	Eating Disorder	efficacy of the intervnetion	randomized, placebo controlled trial	18 to 35 years old	8 weeks	74	Targeted Client Communication	1										unspecified usage data and user activity	Descriptives
van Rosmalen-Nooijens, Wong, Prins & Lagro-Janssen	Young People, Adult Worries: Randomized Controlled Trial and Feasibility Study of the Internet-Based Self-Support Method “Feel the ViBe” for Adolescents and Young Adults Exposed to Family Violence	2017	Netherlands	Journal of Medical Internet Reasearch	ViBe	Family Violence	Evaluate the feasibiltiy of the solution	RCT	12-25 years old	12 weeks	100	Targeted Client Communication and Peer to Peer Communication	5		x	x	fourm and chat entries, questions asked to experts		x		x (bounce rate)			Google Analytics
Logsdon, Myers, Rushton, Gregg & Josephson et al.	Efficacy of an Internet-based depression intervention to imporve rates of treatment in adolescent mothers	2018	USA	Springer Nature	-	Depression	Assess effectiveness on seeking depression treatment	Pretest-Posttest	13-21 years old	2 weeks	20	Personal Health Tracking and Targeted Client Communications	5		unique visitors	use of specific sections of the site			x	x			sequential pattern of usage	Regression
Jaffe, Bountress, Metzger, Maples-Keller, & Pinsky et al.	Student engagement and comfort during a web-based personalized feedback intervention for alcohol and sexual assault	2018	USA	Addictive Behaviors	-	Alcohol	Examine engagement of the intervention	RCT	18-20 years old	N/A	264	Targeted Client Communication	1						time elpased					Compare between groups (ANOVA)
Stallman & Kavanagh	Development of an Internet Intervention to Promote Wellbeing in College Students	2018	Australia	Australian Psychologist	thedesk	Wellbeing	Evaluate the acceptability and useability of the intervention	Observational study	Range is 17-73 years old, but sample M = 24.4; SD = 9.5	3.5 years	8242 (94 tertiary institutions)	On Demand Information Services to Clients	8	x	x	x	popularity of modules, quizes, quizes, tools, useful links, coffee house	x	x		x		referral source, retention rate,	Descriptives w/ Google Analytics
Lima-Serrano, Martinez-Montilla, Lima-Rodriguez, Mercken, & de Vires	Design, implementation and evaluation of a web-based computer-tailored intervention to prevent binge drinking in adolescents: study protocol	2018	Spain	BioMed Central Public Health	Alerta Alcohol	Alcohol	To test the effectivenss of the intervention	Cluster RCT	16 to 18 years old	4 months	1230	Targeted Client Communication	1	x										Differential Effects (per-protocol analyses)
Harrer, Adam, Fleischmann, Baumeister, & Auerbach et al.	Effectiveness of an Internet- and App-Based Intervention for College Students With Elevated Stress: Randomized Controlled Trial	2018	Germany	Journal of Medical Internet Research	Studicare Stress	Stress management	Evaluate the efficacy of the app	2 armed RCT	Sample Mean = 24.1; SD = 4.1	7 weeks	106	Untargeted Client Communications	3	x	x		activation of automated SMS messaging feature							Descriptives
Schlosser, Campellone, Troung, Etter, & Vergani et al.	Efficacy of PRIME, a Mobile App Intervention Designed to Improve Motivation in Young People With Schizophrenia	2018	USA	Schizophrenia Bulletin	PRIME	Schizophrenia	evaluation of effectiveness	RCT	16 to 36 years old (treatment: 24.32 (2.6);	12 weeks	43	Targeted Client Communications	4		x		number of challenges completed, average number of coach and peer interactions,					x	active use, passive use	descriptives
Karyotaki, Klein, Riper, de Wit & Krijnen et al.	Examining the Effectiveness of a web-based intervention for symptoms of depression and anxiety in college students: study protocol of a randomised controlled trial	2019	Netherlands	BMJ Open	Icare Prevent	Depression and Anxiety	assess the effectiveness of the intervention	RCT	18+	12 months	88	Targeted Client Community	3	x	x				x					Unknown
Juniar, van Ballegooijen, Karyotaki, van Schaik, & Passchier et al.	Web-Based Stress Management Program for University Students in Indonesia: Systematic Cultural Adaptation and Protocol for a Feasibility Study	2019	Netherlands	JMIR Research Protocols	GET.ON	Stress Management	Assess the acceptability of a culturally adapted stress management intervention	Single group pretest posttest design	19+	10 weeks	75	Untargeted Client Communications	3	x	x				x					Descriptives
Hides, Dingle, Quinn, Stoyanov, & Zelenko et al.	Efficacy and Outcomes of a Music-Based Emotion Regulation Mobile App in Distressed Young People: Randomized Controlled Trial	2019	Australia	JMIR Mental Health and Uhealth	Music eScape	depression, anixety, substance abuse	examine the effects of intervention on emotion regulation, distress, and well-being	RCT	16 to 25 years	6 months	169	Targeted Client Communication and Personal Health Tracking	3				# of gernerated playlists, proportion of users generating		duration of music use in app (hours/day, number of days)				# of downloads, type of music listened to (high health vs high unhealthy (I think # of downloads only)	Descriptives
Palacios, Richards, Palmer, Coudray, & Hofmann et al.	Supported Internet-Delivered Cognitive Behavioral Therapy Programs for Depression, Anxiety, and Stress in University Students: Open, Non-Randomised Trial of Acceptability, Effectiveness, and Satisfaction	2018	Ireland	JMIR Mental Health	Space from Depression; Space from Anxiety; Space from Stress	Depression, Anxiety, Stress	assess feasibility, acceptability, effectiveness, and satisfaction	open trial, feasibility	19+ (91.2% within 18-30 years)	3 months	102	Targeted Client Communication and Personal Health Tracking (Personal Journal)	4	x	average login		average # of journal entiries, total amount of platform content completed		x					Descriptives
Takahashi, Takada, & Hirao	Feasibility and preliminary efficacy of a smartphone application intervention for subthreshold depression	2019	Japan	Early Intervention in Psychaitry	SPSRS	Depression	Examine feasibility and preliminary efficacy of the tool	open-label, single-arm pre-post study	18 to 24 years	5 weeks	22	On Demand Information Services to Clients	1						x (adherence = SPSRS app for 70 minutes per week for 5 weeks divided by the total number of participants.)					Descriptives (adherence rate)
Wilksch, O'Shea, Taylor, Wilfley, & Jacobi et al.	Online prevention of disordered eating in at-risk young-adult women: A two-country pragmatic randomised controlled trial	2018	Australia and New Zealand	Psychology Medicine	Media Smart-Targeted and Student Bodies	Eating Disorders	Determine effectiveness of internvetion relative to new online program and control	pragmatic 2arm RCT	18 to 25 years	10 weeks	608	Targeted Client Communication	1	x (number opening their allocated intervention)										Descriptives and chi-square against other interventions
Brunette, Ferron, Robinson, Coletti, & Geiger et al.	Brief Web-Based Interventions for Young Adult Smokers With Severe Mental Illnesses: A Randomized, Controlled Pilot Study	2018	USA	Nicotine & Tobacco Research	Let's Talk About Smoking	Smoking	Assess effectiveness of intervention compared to another standard computerized intervention	RCT	18 to 30 years	14 weeks	58	Targeted Client Communication	2				x (modules and video)		x					Descriptives
Backman, Mellblom, Norman-Claesson, Keith-Bodros, & Frostvittra et al.	Internet-delivered psychoeducation for older adolescents and young adults with autism spectrum disorder (SCOPE): An open feasibility study	2018	Sweden	Research in Autism Sepctrum Disorders	SCOPE	Autism	Evalute various components of internveiton including technical functionality, geographical accessibility etc,	open within-group trial	16 to 25 years	4 months	29	Targeted Client Communication	1	x (Feasibility is defined as completing 2/3 of the modules for per-protocol analysis)										Descriptives
Sagon, Danitz, Suvak & Orsillo	The Mindful Way through the Semester: Evaluating the feasibility of delivering an acceptance-based behavioral program online	2018	USA	Journal of Contextual Behavioral Science	Mindful Way Through the Semester	Stress management	Evaluate the feasibility and efficacy of the intervnetion	RCT	18+ Workshop: M = 18.15; SD (0.46) Control: M = 18.17; SD (0.38)	2 months	103	Untargeted Client Communications	1	x (completer as having watched all 4 videos)										descriptives
Eustis, Hayes-Skelton, Orsillo & Roemer	Surviving and Thriving During Stress: A Randomized Clinical Trial Comparing a Brief Web-Based Therapist-Assisted Acceptance-Based Behavioral Intervention Versus Waitlist Control for College Students	2018	USA	Behavior Therapy	Surviving and Thriving During Stress	Stress management	Examine the acceptability and efficacy of the intervention	2 arm, waitlist RCT	18+ (Sample mean = 25.40; SD 7.86)	1 month	156	Targeted Client Communication	2	x			x							Descriptives
